# Supplementary material for: Electric-Field Mapping of Optically Perturbed CdTe Radiation Detectors
Source: Sensors (Basel). 2023 May 16;23(10):4795. doi: 10.3390/s23104795 (PMC10221137; doi:10.3390/s23104795)
Supplement: Supplementary file 1 [file sensors-23-04795-s001.zip]

Archive with 1 entries (1 files):
- sensors-2373973-supplementary.pdf
